# Supplementary material for: Allergen-specific sublingual immunotherapy altered gut microbiota in patients with allergic rhinitis
Source: Front Cell Infect Microbiol. 2024 Nov 8;14:1454333. doi: 10.3389/fcimb.2024.1454333 (PMC11626388; doi:10.3389/fcimb.2024.1454333)
Supplement: Supplementary file 3 [file Table1.xlsx]

## Sheet: phylum
Table S1. Differential microbes between AR patients and healthy individuals with statistical differences
Phylum	Mean.In.h	Mean.In.ss	lwr	upr	diff	pval	qpval
Firmicutes	0.0779948	0.0261276	0.0175856	0.0894813	0.0535334	0.00100375	0.0341274
Firmicutes_C	0.0292688	0.0130417	0.00047133	0.0378493	0.0191603	0.0437876	0.549789

## Sheet: class
Class	Mean.In.h	Mean.In.ss	lwr	upr	diff	pval	qpval
Bacilli	0.0779948	0.0261276	0.0175856	0.0894813	0.0535334	0.00100375	0.0652436
Cyanobacteriia	2.28559e-05	1.48851e-06	6.56451e-06	2.81488e-05	1.73567e-05	0.00233568	0.0759095
Syntrophobacteria	1.1524e-06	0	0	2.86036e-06	1.43018e-06	0.00482451	0.104531
Desulfotomaculia	0.000177469	5.5267e-05	2.77818e-05	0.000140327	8.40546e-05	0.00698465	0.113501
Myxococcia	7.68264e-06	2.40083e-07	2.1594e-07	9.9142e-06	5.06507e-06	0.00945338	0.122894
Saccharimonadia	0.000169786	6.99601e-05	1.26764e-05	0.000195613	0.000104145	0.02742	0.29705
Negativicutes	0.0292688	0.0130417	0.00047133	0.0378493	0.0191603	0.0437876	0.359322

## Sheet: order
Order	Mean.In.h	Mean.In.ss	lwr	upr	diff	pval	qpval
Competibacterales	2.11273e-06	0	0	4.31858e-06	2.15929e-06	0.000408649	0.0604801
Cyanobacteriales	2.28559e-05	1.48851e-06	6.56451e-06	2.81488e-05	1.73567e-05	0.00233568	0.119628
Lactobacillales	0.0408186	0.00682929	0.00333158	0.0521678	0.0277497	0.00335481	0.119628
Syntrophobacterales	1.1524e-06	0	0	2.86036e-06	1.43018e-06	0.00482451	0.119628
UBA7879	1.92066e-06	0	0	8.16931e-07	4.08466e-07	0.00484976	0.119628
Chthoniobacterales	1.53653e-06	0	0	2.17848e-06	1.08924e-06	0.00484976	0.119628
Desulfotomaculales	0.000177469	5.5171e-05	2.77488e-05	0.000140404	8.40764e-05	0.00699096	0.147809
Myxococcales	7.68264e-06	2.40083e-07	2.1594e-07	9.9142e-06	5.06507e-06	0.00945338	0.174887
Paenibacillales	2.49686e-06	1.24843e-06	5.2759e-07	3.88298e-06	2.20529e-06	0.0125687	0.206685
Saccharimonadales	0.000169786	6.99601e-05	1.26764e-05	0.000195613	0.000104145	0.02742	0.355717
Cytophagales	0.000138095	7.17847e-05	5.91076e-06	0.00022235	0.00011413	0.0274545	0.355717
Sphingobacteriales	2.28559e-05	1.1524e-06	-3.36014e-07	7.61747e-06	3.64073e-06	0.031424	0.355717
Veillonellales	0.0219282	0.00929163	0.00131488	0.0222124	0.0117637	0.0437876	0.355717
Haloplasmatales_A	0.000503789	0.0017116	4.81684e-06	0.000755447	0.000380132	0.0458471	0.355717
Chitinophagales	0.00103716	0.00481462	1.2261e-07	0.00253763	0.00126888	0.048467	0.355717

## Sheet: family
Family	Mean.In.h	Mean.In.ss	lwr	upr	diff	pval	qpval
Competibacteraceae	2.11273e-06	0	0	4.31858e-06	2.15929e-06	0.000408649	0.123412
Streptococcaceae	0.0213307	0.00582532	0.00366577	0.0300026	0.0168342	0.00213549	0.209233
Nostocaceae	1.53653e-05	2.40083e-07	6.88425e-08	2.18391e-05	1.0954e-05	0.00234602	0.209233
UBA5852	1.1524e-06	0	0	2.86036e-06	1.43018e-06	0.00482451	0.209233
Syntrophobacteraceae	1.1524e-06	0	0	2.86036e-06	1.43018e-06	0.00482451	0.209233
UBA5542	1.92066e-06	0	0	8.16931e-07	4.08466e-07	0.00484976	0.209233
UBA10450	1.53653e-06	0	0	2.17848e-06	1.08924e-06	0.00484976	0.209233
Spirosomaceae	5.56992e-06	3.16909e-06	1.07261e-06	9.01308e-06	5.04284e-06	0.00559233	0.211111
Pelotomaculaceae	0.000177469	5.5171e-05	2.77488e-05	0.000140404	8.40764e-05	0.00699096	0.234585
Myxococcaceae	7.68264e-06	2.40083e-07	2.1594e-07	9.9142e-06	5.06507e-06	0.00945338	0.285492
Paenibacillaceae	2.49686e-06	1.24843e-06	5.2759e-07	3.88298e-06	2.20529e-06	0.0125687	0.345067
UBA4665	0.000105252	4.22545e-05	1.3823e-05	0.000120095	6.69592e-05	0.0147498	0.355166
Peptostreptococcaceae	0.0227458	0.0140986	0.00181618	0.0198155	0.0108158	0.0152886	0.355166
Sphingobacteriaceae	2.28559e-05	1.1524e-06	-3.36014e-07	7.61747e-06	3.64073e-06	0.031424	0.451207
Desulfomicrobiaceae	1.4405e-05	5.28182e-07	-5.46427e-07	3.39734e-05	1.67135e-05	0.0323085	0.451207
Oscillospiraceae	0.0204679	0.0439052	-0.0348879	-0.000485533	-0.0176867	0.0357235	0.451207
Enterobacteriaceae	0.0725537	0.0162576	0.000805525	0.165905	0.0833551	0.038166	0.451207
Alteromonadaceae	2.59289e-05	5.90603e-06	2.17835e-07	1.95923e-05	9.90505e-06	0.0397817	0.451207
Tannerellaceae	0.00934094	0.0205505	-0.0214484	-0.000268508	-0.0108585	0.0437876	0.451207
Chitinophagaceae	0.00103716	0.00481457	1.86312e-07	0.00253814	0.00126917	0.0445843	0.451207
Turicibacteraceae	0.000503789	0.0017116	4.81684e-06	0.000755447	0.000380132	0.0458471	0.451207
Aerococcaceae	0.000121578	3.10667e-05	4.33376e-07	0.000149271	7.48519e-05	0.0487141	0.451207

## Sheet: genus
Genus	Mean.In.h	Mean.In.ss	lwr	upr	diff	pval	qpval
RHBSTW-00994	8.64297e-06	4.80165e-08	7.50524e-07	1.94961e-05	1.01233e-05	1.65296e-05	0.0196702
Larkinella	5.56992e-06	1.10438e-06	1.45362e-06	9.08692e-06	5.27027e-06	0.000159587	0.0607866
Paraglaciecola	2.49686e-06	4.80165e-08	4.03736e-07	3.3725e-06	1.88812e-06	0.000203909	0.0607866
QWKK01	1.76701e-05	9.12314e-07	2.35526e-06	1.87936e-05	1.05744e-05	0.000280615	0.0607866
Companilactobacillus	1.07557e-05	0	0	2.56382e-05	1.28191e-05	0.000406412	0.0607866
Paucilactobacillus	1.72859e-06	0	0	1.33642e-06	6.68209e-07	0.000406412	0.0607866
Sediminibacterium	3.07306e-05	0	0	7.48326e-05	3.74163e-05	0.000408649	0.0607866
Competibacter_A	2.11273e-06	0	0	4.31858e-06	2.15929e-06	0.000408649	0.0607866
Peptoniphilus	3.07306e-06	2.64091e-06	7.50432e-07	4.4022e-06	2.57632e-06	0.000967371	0.117782
Holdemanella	0.0112831	5.56992e-05	3.92345e-05	0.00425348	0.00214636	0.000989762	0.117782
Lactococcus	0.00169902	3.61564e-05	2.90394e-05	0.00148194	0.000755488	0.00202193	0.204984
Cuspidothrix	1.53653e-05	2.40083e-07	6.88425e-08	2.18391e-05	1.0954e-05	0.00234602	0.204984
Lactococcus_A	5.35864e-05	1.00835e-06	6.8729e-07	4.92174e-05	2.49523e-05	0.00296824	0.204984
Mogibacterium	1.53653e-06	4.80165e-08	6.6039e-07	3.07329e-06	1.86684e-06	0.0032836	0.204984
Cohnella	1.34446e-06	4.80165e-08	1.26669e-07	1.38284e-06	7.54754e-07	0.00374648	0.204984
Sodalis	1.34446e-06	4.80165e-08	1.26669e-07	1.38284e-06	7.54754e-07	0.00374648	0.204984
Sphingobacterium	2.68892e-06	2.40083e-07	6.01255e-07	6.47322e-06	3.53724e-06	0.00379087	0.204984
Enterococcus_A	0.000734653	2.88099e-05	2.26115e-05	0.00130292	0.000662767	0.00389097	0.204984
UPXZ01	2.68892e-06	0	0	7.55196e-06	3.77598e-06	0.00482451	0.204984
UBA5852	1.1524e-06	0	0	2.86036e-06	1.43018e-06	0.00482451	0.204984
Syntrophobacter	1.1524e-06	0	0	2.86036e-06	1.43018e-06	0.00482451	0.204984
DTU036	5.56992e-06	0	0	6.51314e-06	3.25657e-06	0.00484976	0.204984
Bact-08	4.03339e-06	0	0	9.71393e-06	4.85697e-06	0.00484976	0.204984
UBA2913	3.64926e-06	0	0	9.64279e-06	4.82139e-06	0.00484976	0.204984
Chelonobacter	3.07306e-06	0	0	4.35697e-06	2.17848e-06	0.00484976	0.204984
UBA5542	1.92066e-06	0	0	8.16931e-07	4.08466e-07	0.00484976	0.204984
AV80	1.53653e-06	0	0	2.17848e-06	1.08924e-06	0.00484976	0.204984
Achromobacter	1.1524e-06	0	0	1.95232e-06	9.76161e-07	0.00484976	0.204984
Colwellia	1.24843e-05	4.80165e-07	4.68316e-07	5.17128e-06	2.8198e-06	0.0049954	0.204984
Marseille-P3106	7.01041e-05	0.000247381	-0.000254221	-5.4868e-05	-0.000154545	0.00552929	0.212545
Rodentibacter	8.77742e-05	9.69934e-06	8.74098e-06	7.29452e-05	4.08431e-05	0.00553689	0.212545
An92	0.000356667	0.00152611	-0.00136674	-7.8363e-05	-0.000722553	0.00621111	0.225947
Pseudescherichia	2.9002e-05	6.62628e-06	1.8062e-06	4.50387e-05	2.34224e-05	0.00626575	0.225947
Stenotrophomonas	7.49058e-06	3.31314e-06	1.97208e-08	2.11626e-06	1.06799e-06	0.00653607	0.228762
Clostridium_P	0.000779596	0.000445017	6.33776e-05	0.00134598	0.000704679	0.00753485	0.256185
Streptococcus	0.0195748	0.00578805	0.0018012	0.0284653	0.0151333	0.0090573	0.281238
Intestinibacter	0.00481951	0.00216497	0.00111437	0.00413019	0.00262228	0.0090573	0.281238
Secundilactobacillus	1.61335e-05	9.6033e-08	6.68576e-07	4.14341e-05	2.10513e-05	0.00943455	0.281238
UBA4789	0.00017382	5.44027e-05	2.72467e-05	0.000140173	8.37098e-05	0.00944377	0.281238
Corallococcus	4.41752e-06	2.40083e-07	2.44153e-07	9.86099e-06	5.05257e-06	0.00945338	0.281238
Herbinix	1.92066e-07	7.10644e-06	-1.20976e-05	-1.77303e-07	-6.13746e-06	0.0103672	0.297325
Lactobacillus	1.1716e-05	8.30686e-06	1.19663e-06	2.02252e-05	1.07109e-05	0.0104938	0.297325
Fusobacterium	1.32526e-05	2.11273e-06	2.21895e-06	1.78385e-05	1.00287e-05	0.0109098	0.301921
Dellaglioa	6.33818e-06	9.6033e-08	2.93161e-08	1.56714e-05	7.85033e-06	0.0118019	0.307621
Noviherbaspirillum	1.34446e-06	1.4405e-07	4.82861e-07	2.60627e-06	1.54457e-06	0.0118019	0.307621
Suicoccus	8.64297e-06	1.00835e-06	5.66417e-07	1.88019e-05	9.68414e-06	0.0118913	0.307621
Leuconostoc	2.84258e-05	9.6033e-07	4.31209e-07	7.2475e-05	3.64531e-05	0.0132833	0.329315
Loigolactobacillus	1.67097e-05	1.4405e-07	4.44363e-07	4.12648e-05	2.08546e-05	0.0132833	0.329315
GCA-2746885	0.000105252	4.22545e-05	1.3823e-05	0.000120095	6.69592e-05	0.0147498	0.339244
Clostridium_S	1.92066e-05	3.36116e-07	5.12245e-07	4.94926e-05	2.50024e-05	0.0148617	0.339244
RHOV01	5.16658e-05	1.34446e-06	6.74792e-07	3.88817e-05	1.97782e-05	0.0148711	0.339244
Serratia_F	6.91438e-06	6.24215e-07	3.48759e-07	6.8155e-06	3.58213e-06	0.0148711	0.339244
Novosphingobium	5.33944e-05	8.59496e-06	3.33174e-07	9.32851e-05	4.68091e-05	0.0151092	0.339244
Aggregatibacter	0.000251414	8.63337e-05	1.95582e-05	0.000354815	0.000187187	0.0158542	0.343786
Citrobacter_A	0.00131258	0.000300823	0.000168523	0.00237831	0.00127341	0.0158893	0.343786
Morganella	9.41124e-06	9.0271e-06	2.65493e-07	1.10134e-05	5.63943e-06	0.0163697	0.347855
Flavonifractor	0.0030237	0.00875812	-0.00878126	-0.000965708	-0.00487348	0.0180068	0.369265
Holdemania	0.000449819	0.0047024	-0.00683947	-0.00030308	-0.00357128	0.0180068	0.369265
Longicatena	0.00220991	0.000153125	4.15317e-05	0.00400422	0.00202288	0.0183081	0.369265
F0428	1.92066e-05	2.49686e-06	1.00089e-06	2.81368e-05	1.45688e-05	0.0190821	0.374887
Weissella	0.00011716	3.16909e-06	4.51289e-07	2.74314e-05	1.39413e-05	0.0193379	0.374887
CAG-303	0.000111782	6.02127e-05	6.56294e-06	0.000204774	0.000105668	0.0195319	0.374887
LSJC7	7.49058e-06	2.59289e-06	1.01751e-06	1.13213e-05	6.16943e-06	0.0200018	0.37604
Cetobacterium_A	3.64926e-06	9.12314e-07	4.22101e-07	3.2355e-06	1.8288e-06	0.02054	0.37604
Rhodoferax	2.11273e-06	5.28182e-07	5.01667e-07	4.00773e-06	2.2547e-06	0.02054	0.37604
Duodenibacillus	0.00122212	0.000144914	2.45723e-06	0.00276114	0.0013818	0.0208571	0.37606
Levilactobacillus	1.01795e-05	3.84132e-07	1.86785e-07	2.06996e-05	1.04432e-05	0.0214156	0.380366
Arthrobacter_A	8.45091e-06	3.26512e-06	2.95049e-07	1.60274e-05	8.16121e-06	0.0222746	0.386962
Chitinophaga	0.00100643	0.00481313	7.85689e-07	0.00253884	0.00126981	0.0247672	0.386962
Enterobacter_A	5.5123e-05	1.89665e-05	1.12219e-06	5.58028e-05	2.84625e-05	0.0249085	0.386962
GCA-900066495	6.31897e-05	2.3336e-05	1.74437e-06	0.000100397	5.10709e-05	0.0253733	0.386962
Terrisporobacter	0.000150388	5.64194e-05	3.31378e-06	0.000204992	0.000104153	0.0255538	0.386962
Erwinia_A	2.28559e-05	7.63463e-06	8.88552e-07	3.58503e-05	1.83694e-05	0.0287616	0.386962
Providencia	5.89643e-05	3.10187e-05	1.55301e-06	7.6956e-05	3.92545e-05	0.0311216	0.386962
Enterococcus_B	0.013	0.000473587	5.80374e-06	0.000123183	6.44936e-05	0.031178	0.386962
Enterococcus	0.00218936	0.000105972	5.09846e-06	0.000148776	7.69371e-05	0.0313287	0.386962
Phocea	6.95279e-05	0.000326944	-0.000394053	-5.37117e-06	-0.000199712	0.0314041	0.386962
Desulfomicrobium	1.4405e-05	5.28182e-07	-5.46427e-07	3.39734e-05	1.67135e-05	0.0323085	0.386962
Sphingobium	7.87471e-06	2.40083e-07	-4.48111e-07	2.24174e-05	1.09847e-05	0.0323085	0.386962
GCA-2401725	1.92066e-06	4.80165e-08	-5.75631e-07	3.3514e-06	1.38789e-06	0.0323085	0.386962
PD-1	1.72859e-06	9.6033e-08	-2.19413e-07	3.07214e-06	1.42636e-06	0.0323085	0.386962
Edaphovirga	1.72859e-06	4.80165e-08	-1.85509e-07	4.41016e-06	2.11232e-06	0.0323085	0.386962
Escherichia_C	4.99372e-05	6.48223e-06	7.75793e-07	1.36859e-05	7.23084e-06	0.0323318	0.386962
Amedibacterium	9.96823e-05	0.000613075	4.18842e-06	9.2414e-05	4.83012e-05	0.0334255	0.386962
Caecibacter	5.87722e-05	0.000688029	1.09305e-06	0.00015346	7.72766e-05	0.0346796	0.386962
Megasphaera	0.00277382	0.000249254	3.76225e-06	0.00804589	0.00402482	0.0353746	0.386962
Varibaculum	0.0001162	3.67326e-05	2.77646e-06	0.000166579	8.4678e-05	0.0356619	0.386962
Vagococcus_A	3.26512e-06	4.80165e-08	-1.88228e-07	1.14059e-06	4.76182e-07	0.0364698	0.386962
Actinomyces	7.35613e-05	7.97074e-06	8.21687e-07	0.000103902	5.23619e-05	0.0373615	0.386962
Massiliomicrobiota	8.41249e-05	3.7933e-05	2.45489e-06	9.94244e-05	5.09396e-05	0.037917	0.386962
Romboutsia	0.00502387	0.00222849	9.21917e-06	0.00781901	0.00391411	0.038166	0.386962
Lactiplantibacillus	7.02962e-05	9.12314e-07	-5.2388e-07	8.33271e-05	4.14016e-05	0.0390821	0.386962
Liquorilactobacillus	1.4405e-05	6.72231e-07	-3.0515e-07	1.33752e-05	6.53505e-06	0.0390821	0.386962
Kluyvera	0.00586819	0.000833087	9.4456e-06	0.0113727	0.00569108	0.0405174	0.386962
Cellulosilyticum	1.1524e-06	1.4405e-07	-4.3581e-07	1.92195e-06	7.4307e-07	0.0412497	0.386962
Enterococcus_C	0.000230671	2.54007e-05	3.41355e-07	1.66551e-05	8.49822e-06	0.0419663	0.386962
Parabacteroides	0.0093298	0.0205119	-0.0214461	-0.000267356	-0.0108567	0.0437876	0.386962
Dysosmobacter	0.00315142	0.0109093	-0.0132814	-2.42003e-05	-0.00665278	0.0437876	0.386962
Escherichia	0.0158679	0.0042012	4.72483e-05	0.027722	0.0138846	0.0437876	0.386962
Succinivibrio	3.45719e-06	2.01669e-06	-3.18742e-07	6.20342e-06	2.94234e-06	0.0441309	0.386962
Veillonella_A	2.66972e-05	3.16909e-06	-1.59584e-07	5.08146e-06	2.46094e-06	0.0444283	0.386962
Turicibacter	0.000503789	0.0017116	4.81684e-06	0.000755447	0.000380132	0.0458471	0.386962
UBA3388	2.49686e-06	4.80165e-07	-5.62824e-07	3.10358e-06	1.27038e-06	0.0463658	0.386962
DSM105185	5.76198e-07	9.6033e-08	-2.00472e-07	1.07024e-06	4.34886e-07	0.0463658	0.386962
Cedecea	2.22797e-05	6.48223e-06	3.05231e-07	1.78687e-05	9.08695e-06	0.0465073	0.386962
Anaerococcus	7.10644e-06	6.33818e-06	2.00981e-07	8.55363e-06	4.3773e-06	0.0467145	0.386962
Kaistella	3.13068e-05	1.53653e-06	-1.95678e-07	6.22246e-05	3.10144e-05	0.0473838	0.386962
KM106-2	6.85676e-05	2.56408e-05	4.93747e-07	5.37638e-05	2.71288e-05	0.0485385	0.386962
Murdochiella	0	4.17744e-06	-1.63695e-06	0	-8.18474e-07	0.0498814	0.386962

## Sheet: species
Species	Mean.In.h	Mean.In.ss	lwr	upr	diff	pval	qpval
Streptococcus parasanguinis_B	0.00221183	0.000377026	0.000674152	0.00362198	0.00214807	6.73656e-06	0.0213616
RHBSTW-00994 sp013782625	8.64297e-06	4.80165e-08	7.50524e-07	1.94961e-05	1.01233e-05	1.65296e-05	0.0249219
Streptococcus parasanguinis_C	0.000381059	6.59747e-05	0.00011524	0.000651104	0.000383172	2.3578e-05	0.0249219
Larkinella sp006149005	5.56992e-06	1.10438e-06	1.45362e-06	9.08692e-06	5.27027e-06	0.000159587	0.0608637
Paraglaciecola sp011378905	2.49686e-06	4.80165e-08	4.03736e-07	3.3725e-06	1.88812e-06	0.000203909	0.0608637
Streptococcus sp900543065	8.85425e-05	2.26638e-05	4.02044e-05	9.32434e-05	6.67239e-05	0.000206252	0.0608637
QWKK01 sp009911695	1.76701e-05	9.12314e-07	2.35526e-06	1.87936e-05	1.05744e-05	0.000280615	0.0608637
Streptococcus sp000314795	0.000140208	2.48245e-05	4.9964e-05	0.000218788	0.000134376	0.000309734	0.0608637
Erwinia sp009765445	3.45719e-06	9.12314e-07	5.62674e-07	4.18716e-06	2.37492e-06	0.000353403	0.0608637
Rodentibacter trehalosifermentans	3.22671e-05	7.68264e-07	1.57806e-06	5.6104e-05	2.8841e-05	0.00036541	0.0608637
Streptococcus parasanguinis	0.000507439	9.42084e-05	0.000127666	0.000721399	0.000424533	0.000381807	0.0608637
Secundilactobacillus oryzae	9.0271e-06	0	0	2.34088e-05	1.17044e-05	0.000406412	0.0608637
Paucilactobacillus sp005405145	1.72859e-06	0	0	1.33642e-06	6.68209e-07	0.000406412	0.0608637
Streptococcus marimammalium	1.34446e-06	0	0	2.46489e-06	1.23244e-06	0.000406412	0.0608637
Sediminibacterium sp013297995	2.86178e-05	0	0	7.48326e-05	3.74163e-05	0.000408649	0.0608637
Pantoea wallisii	2.38162e-05	0	0	6.79781e-05	3.3989e-05	0.000408649	0.0608637
Competibacter_A sp002433805	2.11273e-06	0	0	4.31858e-06	2.15929e-06	0.000408649	0.0608637
Lactococcus fujiensis	1.53653e-06	0	0	1.90929e-06	9.54645e-07	0.000408649	0.0608637
Pseudobutyrivibrio sp002309345	1.53653e-06	0	0	1.90929e-06	9.54645e-07	0.000408649	0.0608637
Neisseria sp011038745	1.1524e-06	0	0	2.29115e-06	1.14557e-06	0.000408649	0.0608637
Streptococcus sp001578805	4.26387e-05	7.34653e-06	1.18619e-05	4.23715e-05	2.71167e-05	0.000413158	0.0608637
Streptococcus sp001578875	7.87471e-06	7.68264e-07	2.09395e-06	1.30074e-05	7.55066e-06	0.000422265	0.0608637
Streptococcus sp000448565	0.000623638	9.91541e-05	0.000249037	0.00100828	0.00062866	0.000464402	0.0640269
Streptococcus gallolyticus	4.01418e-05	2.06471e-05	1.6996e-06	1.11694e-05	6.4345e-06	0.000761935	0.100671
Peptoniphilus asaccharolyticus	3.07306e-06	2.64091e-06	7.50432e-07	4.4022e-06	2.57632e-06	0.000967371	0.122701
Lactococcus hircilactis	1.76701e-05	9.6033e-08	5.48098e-08	3.45147e-05	1.72848e-05	0.00121698	0.138139
Buttiauxella sp014189855	4.22545e-06	2.40083e-07	2.89709e-08	6.70877e-06	3.36887e-06	0.00124239	0.138139
Enterococcus_A raffinosus	4.16783e-05	1.00835e-06	5.67065e-07	9.31565e-05	4.68618e-05	0.00126091	0.138139
Enterocloster sp000155435	0.000513777	0.00249835	-0.00108325	-0.000259289	-0.000671271	0.00130689	0.138139
Streptococcus rubneri	0.00110822	0.000445785	0.000260442	0.00179659	0.00102851	0.00130689	0.138139
Holdemanella sp002299315	0.00678397	2.0407e-05	8.12454e-06	0.00260992	0.00130902	0.00140162	0.139966
Lactococcus lactis_E	7.8555e-05	6.33818e-06	1.4724e-05	0.000133255	7.39895e-05	0.00141246	0.139966
Streptococcus mitis_AR	9.41124e-06	2.25678e-06	3.0791e-06	1.20159e-05	7.54751e-06	0.00169574	0.141088
Streptococcus pseudopneumoniae_E	4.03339e-06	7.68264e-07	8.40334e-07	5.35998e-06	3.10016e-06	0.00186014	0.141088
Lactococcus petauri	0.00108268	1.32526e-05	5.98528e-06	6.56927e-05	3.5839e-05	0.0021237	0.141088
Veillonella atypica	0.00285007	0.000888402	0.000670695	0.0019487	0.0013097	0.00213549	0.141088
Cuspidothrix issatschenkoi	1.53653e-05	2.40083e-07	6.88425e-08	2.18391e-05	1.0954e-05	0.00234602	0.141088
Edwardsiella tarda	4.80165e-06	4.32149e-07	7.10058e-07	1.01383e-05	5.42416e-06	0.00236064	0.141088
Streptococcus sp001587175	4.80165e-05	1.99749e-05	1.45015e-05	4.12676e-05	2.78845e-05	0.00262253	0.141088
Neisseria sicca_D	1.32526e-05	1.68058e-06	3.38736e-06	8.71844e-06	6.0529e-06	0.00272465	0.141088
Streptococcus merionis	1.34446e-06	4.80165e-08	2.98012e-07	2.7519e-06	1.52496e-06	0.0028475	0.141088
Lactiplantibacillus paraplantarum	8.83504e-06	1.4405e-07	3.23208e-07	1.66032e-05	8.46318e-06	0.00285635	0.141088
Streptococcus entericus	2.68892e-06	4.80165e-08	3.7139e-07	5.26357e-06	2.81748e-06	0.00285635	0.141088
Erwinia tracheiphila	2.49686e-06	4.80165e-08	7.9288e-07	3.23033e-06	2.0116e-06	0.00285635	0.141088
Aggregatibacter aphrophilus	7.98995e-05	1.76221e-05	2.06741e-05	0.000124038	7.23559e-05	0.00311173	0.141088
Pseudomonas_E sp009932725	2.88099e-06	1.92066e-07	1.07841e-07	5.522e-06	2.81492e-06	0.00328221	0.141088
Lactococcus_A plantarum	1.49812e-05	4.80165e-08	3.96909e-07	3.41294e-06	1.90492e-06	0.0032836	0.141088
Loigolactobacillus sp003946385	7.68264e-06	4.80165e-08	3.01262e-08	6.53128e-06	3.2807e-06	0.0032836	0.141088
Proteus sp008808075	1.92066e-06	4.80165e-08	1.44454e-07	4.41843e-06	2.28144e-06	0.0032836	0.141088
Bifidobacterium animalis	0.00268355	3.5004e-05	7.66553e-06	0.00760464	0.00380615	0.00335019	0.141088
Dysosmobacter welbionis	0.000385669	0.00171702	-0.00152232	-0.000205127	-0.000863721	0.00335481	0.141088
Scandinavium sp902706235	1.09478e-05	1.05636e-06	2.21676e-06	9.74482e-06	5.98079e-06	0.00359186	0.141088
Weissella confusa	2.34321e-05	2.06471e-06	9.89803e-07	2.50609e-05	1.30254e-05	0.00367288	0.141088
Cohnella thailandensis	1.34446e-06	4.80165e-08	1.26669e-07	1.38284e-06	7.54754e-07	0.00374648	0.141088
Sodalis glossinidius	1.34446e-06	4.80165e-08	1.26669e-07	1.38284e-06	7.54754e-07	0.00374648	0.141088
Slackia_A piriformis	7.68264e-07	4.80165e-08	6.20101e-07	1.38284e-06	1.00147e-06	0.00374648	0.141088
Lactococcus_A piscium_C	1.26764e-05	6.72231e-07	6.1771e-07	1.88851e-05	9.75138e-06	0.00379087	0.141088
Streptococcus parauberis	1.42129e-05	1.4405e-07	4.68007e-07	7.99257e-06	4.23029e-06	0.00379087	0.141088
Sphingobacterium lactis	2.68892e-06	2.40083e-07	6.01255e-07	6.47322e-06	3.53724e-06	0.00379087	0.141088
Bifidobacterium samirii	6.72231e-06	1.05636e-06	8.60447e-07	1.17284e-05	6.29444e-06	0.00393639	0.141088
Prevotella sp000599605	2.97702e-05	0.00016388	-0.000226299	-1.65932e-05	-0.000121446	0.00434107	0.141088
Lactococcus lactis	0.000261978	1.31565e-05	5.46501e-06	0.000204499	0.000104982	0.00457103	0.141088
UPXZ01 sp900498215	2.68892e-06	0	0	7.55196e-06	3.77598e-06	0.00482451	0.141088
UBA5852 sp002432195	1.1524e-06	0	0	2.86036e-06	1.43018e-06	0.00482451	0.141088
Syntrophobacter fumaroxidans	1.1524e-06	0	0	2.86036e-06	1.43018e-06	0.00482451	0.141088
Bifidobacterium goeldii	7.68264e-07	0	0	1.57357e-06	7.86787e-07	0.00482451	0.141088
Desulfomicrobium norvegicum	1.05636e-05	0	0	2.26167e-05	1.13084e-05	0.00484976	0.141088
Bifidobacterium anseris	7.68264e-06	0	0	1.60114e-05	8.00571e-06	0.00484976	0.141088
Lacticaseibacillus sp003946175	6.53025e-06	0	0	5.26467e-06	2.63233e-06	0.00484976	0.141088
Companilactobacillus halodurans	6.33818e-06	0	0	1.14339e-05	5.71695e-06	0.00484976	0.141088
DTU036 sp001512625	5.56992e-06	0	0	6.51314e-06	3.25657e-06	0.00484976	0.141088
Lacticaseibacillus sp004010095	4.80165e-06	0	0	3.24541e-06	1.62271e-06	0.00484976	0.141088
Erwinia oleae	4.80165e-06	0	0	6.89853e-06	3.44926e-06	0.00484976	0.141088
Liquorilactobacillus satsumensis	4.60959e-06	0	0	4.13081e-06	2.0654e-06	0.00484976	0.141088
Bact-08 sp001769195	4.03339e-06	0	0	9.71393e-06	4.85697e-06	0.00484976	0.141088
UBA2913 sp900770895	3.64926e-06	0	0	9.64279e-06	4.82139e-06	0.00484976	0.141088
Bifidobacterium sp900551485	3.26512e-06	0	0	5.37546e-06	2.68773e-06	0.00484976	0.141088
RC9 sp002393945	3.07306e-06	0	0	7.53545e-06	3.76772e-06	0.00484976	0.141088
Chelonobacter oris	3.07306e-06	0	0	4.35697e-06	2.17848e-06	0.00484976	0.141088
Enterococcus_D sp002850555	2.88099e-06	0	0	6.35391e-07	3.17695e-07	0.00484976	0.141088
Rikenella massiliensis	2.68892e-06	0	0	5.15159e-06	2.57579e-06	0.00484976	0.141088
Aerococcus sp002252085	2.68892e-06	0	0	5.15159e-06	2.57579e-06	0.00484976	0.141088
Liquorilactobacillus mali_A	2.68892e-06	0	0	5.90006e-07	2.95003e-07	0.00484976	0.141088
Bifidobacterium choerinum	2.49686e-06	0	0	6.82495e-06	3.41248e-06	0.00484976	0.141088
Lactiplantibacillus plajomi	2.49686e-06	0	0	1.99694e-06	9.98471e-07	0.00484976	0.141088
Lactiplantibacillus sp005405065	2.49686e-06	0	0	6.82495e-06	3.41248e-06	0.00484976	0.141088
Bifidobacterium castoris	2.30479e-06	0	0	3.26772e-06	1.63386e-06	0.00484976	0.141088
HUN007 sp000712055	2.30479e-06	0	0	1.8154e-06	9.07701e-07	0.00484976	0.141088
Atlantibacter subterranea	2.11273e-06	0	0	4.57274e-06	2.28637e-06	0.00484976	0.141088
UBA5542 sp002426825	1.92066e-06	0	0	8.16931e-07	4.08466e-07	0.00484976	0.141088
Neobacillus sp013396335	1.72859e-06	0	0	7.26161e-07	3.63081e-07	0.00484976	0.141088
UBA1267 sp002315555	1.72859e-06	0	0	2.67848e-06	1.33924e-06	0.00484976	0.141088
Desulfosporosinus meridiei	1.72859e-06	0	0	4.13081e-06	2.0654e-06	0.00484976	0.141088
Colwellia marinimaniae	1.53653e-06	0	0	2.9731e-06	1.48655e-06	0.00484976	0.141088
AV80 sp003169695	1.53653e-06	0	0	2.17848e-06	1.08924e-06	0.00484976	0.141088
Pseudodesulfovibrio aespoeensis	1.34446e-06	0	0	3.40464e-06	1.70232e-06	0.00484976	0.141088
Leuconostoc pseudomesenteroides_B	1.34446e-06	0	0	1.8154e-06	9.07701e-07	0.00484976	0.141088
Schleiferilactobacillus harbinensis	1.34446e-06	0	0	1.08924e-06	5.44621e-07	0.00484976	0.141088
Edwardsiella ictaluri	1.34446e-06	0	0	1.08924e-06	5.44621e-07	0.00484976	0.141088
Erwinia sp003751505	1.34446e-06	0	0	1.08924e-06	5.44621e-07	0.00484976	0.141088
Alloscardovia theropitheci	1.1524e-06	0	0	1.95232e-06	9.76161e-07	0.00484976	0.141088
Lacticaseibacillus sp013407595	1.1524e-06	0	0	9.07701e-07	4.53851e-07	0.00484976	0.141088
Paenibacillus_A timonensis	1.1524e-06	0	0	1.95232e-06	9.76161e-07	0.00484976	0.141088
Desulfitobacterium dichloroeliminans	1.1524e-06	0	0	1.95232e-06	9.76161e-07	0.00484976	0.141088
Achromobacter sp001270295	1.1524e-06	0	0	1.95232e-06	9.76161e-07	0.00484976	0.141088
Dialister sp002297935	9.6033e-07	0	0	2.17848e-06	1.08924e-06	0.00484976	0.141088
Eubacterium_B infirmum	7.68264e-07	0	0	1.08924e-06	5.44621e-07	0.00484976	0.141088
Leuconostoc mesenteroides	5.76198e-07	0	0	7.26161e-07	3.63081e-07	0.00484976	0.141088
Lactococcus_A piscium_D	5.76198e-07	0	0	7.26161e-07	3.63081e-07	0.00484976	0.141088
Rodentibacter mrazii	2.57369e-05	1.82463e-06	2.01038e-06	2.4172e-05	1.30912e-05	0.00494317	0.142498
Gemella morbillorum	6.72231e-06	5.76198e-07	1.05404e-06	3.47176e-06	2.2629e-06	0.00502059	0.143426
Citrobacter_A amalonaticus	0.000712949	0.000155718	2.00133e-05	0.000979823	0.000499918	0.00508928	0.14409
Marseille-P3106 sp900169975	7.01041e-05	0.000247381	-0.000254221	-5.4868e-05	-0.000154545	0.00552929	0.155163
Megasphaera sp000417505	0.00188974	0.00018472	6.68085e-06	0.00548469	0.00274568	0.00573778	0.159601
Parabacteroides goldsteinii	3.80291e-05	0.0021641	-0.000675304	-1.84383e-05	-0.000346871	0.00621111	0.170149
Lactococcus_A laudensis	6.72231e-06	2.40083e-07	3.26098e-07	7.7917e-06	4.0589e-06	0.00622432	0.170149
Desulfovibrio sp002237645	1.1524e-06	6.72231e-07	1.00373e-07	2.01506e-06	1.05772e-06	0.00653607	0.177144
Streptococcus vestibularis	0.000663204	0.000164361	6.26364e-05	0.000925207	0.000493922	0.00699726	0.188037
Kluyvera georgiana_A	0.00159108	0.000105732	1.48224e-05	0.00245086	0.00123284	0.00715881	0.190761
Streptococcus oralis_D	1.21002e-05	3.50521e-06	2.44455e-06	1.30322e-05	7.7384e-06	0.00747853	0.196714
Clostridium_P perfringens	0.000777868	0.000444729	6.33043e-05	0.00134557	0.000704439	0.00753485	0.196714
Prevotella stercorea	0.0021279	0.00123182	3.04495e-05	0.00510707	0.00256876	0.00756832	0.196714
Novosphingobium arvoryzae	4.01418e-05	7.68264e-07	2.42957e-07	8.47879e-05	4.25154e-05	0.00770834	0.198725
Streptococcus mutans	1.49812e-05	4.51355e-06	2.1912e-06	1.86482e-05	1.04197e-05	0.0077774	0.198888
Neisseria macacae	4.80165e-06	9.12314e-07	4.91821e-07	7.30914e-06	3.90048e-06	0.00845815	0.212092
Fusobacterium periodonticum_D	2.88099e-06	4.32149e-07	7.58528e-07	4.97293e-06	2.86573e-06	0.00845815	0.212092
Enterococcus_A malodoratus	4.97451e-05	1.1524e-06	2.19159e-07	2.34469e-05	1.1833e-05	0.00849436	0.212092
Cedecea neteri	1.28684e-05	1.82463e-06	1.01485e-06	1.811e-05	9.56243e-06	0.00871164	0.214265
Prevotella hominis	0.000811287	0.000124267	1.7519e-05	0.00102739	0.000522453	0.00876907	0.214265
Holdemanella sp003458715	0.00131873	1.77181e-05	9.24238e-06	0.00050164	0.000255441	0.00878411	0.214265
Intestinibacter bartlettii	0.00481951	0.00216497	0.00111437	0.00413019	0.00262228	0.0090573	0.217581
Escherichia coli	0.00250397	0.000593532	0.00019706	0.00377871	0.00198788	0.0090573	0.217581
Streptococcus orisratti	2.09352e-05	3.7933e-06	2.791e-06	2.23334e-05	1.25622e-05	0.00937275	0.218808
Pantoea anthophila	2.88099e-06	9.6033e-08	4.1454e-07	5.68719e-06	3.05087e-06	0.00943455	0.218808
UBA4789 sp013201395	0.00017382	5.44027e-05	2.72467e-05	0.000140173	8.37098e-05	0.00944377	0.218808
Corallococcus aberystwythensis	4.41752e-06	2.40083e-07	2.44153e-07	9.86099e-06	5.05257e-06	0.00945338	0.218808
Streptococcus ovuberis	2.88099e-06	1.92066e-07	6.71688e-07	5.40878e-06	3.04024e-06	0.00945338	0.218808
Rubneribacter badeniensis	6.72231e-06	1.82463e-06	7.01426e-07	1.10521e-05	5.87675e-06	0.00980014	0.22519
Holdemanella biformis	0.00114375	1.63256e-05	5.93105e-06	0.000451739	0.000228835	0.0100389	0.229017
Veillonella tobetsuensis	0.000397961	0.000142129	8.6986e-05	0.000266036	0.000176511	0.0102659	0.232523
Providencia vermicola	2.30479e-05	1.34926e-05	2.79201e-06	3.35995e-05	1.81958e-05	0.010406	0.233375
Enterococcus_A avium	0.000512624	2.20396e-05	6.84141e-06	0.000175618	9.12299e-05	0.0104507	0.233375
Enterococcus_A devriesei	5.62754e-05	2.20876e-06	4.107e-07	1.93675e-05	9.88908e-06	0.0107315	0.236603
Streptococcus halitosis	5.18578e-06	1.58454e-06	8.29266e-07	6.87495e-06	3.85211e-06	0.0107445	0.236603
Streptococcus salivarius	0.00809213	0.00218696	0.000526645	0.0121163	0.00632147	0.0108492	0.237261
Morganella psychrotolerans	7.10644e-06	4.12942e-06	3.94434e-08	9.20308e-06	4.62126e-06	0.0116971	0.244852
Citrobacter murliniae	2.13193e-05	6.29016e-06	2.55998e-07	5.04289e-05	2.53425e-05	0.0117807	0.244852
Dellaglioa algida	6.33818e-06	9.6033e-08	2.93161e-08	1.56714e-05	7.85033e-06	0.0118019	0.244852
Salmonella bongori	5.95405e-06	9.6033e-08	2.93161e-08	1.35604e-05	6.79484e-06	0.0118019	0.244852
Enterococcus_A pallens	2.49686e-06	9.6033e-08	1.51138e-08	5.68719e-06	2.85115e-06	0.0118019	0.244852
Streptococcus sp000259505	2.11273e-06	1.4405e-07	2.24152e-07	2.69283e-06	1.45849e-06	0.0118019	0.244852
Noviherbaspirillum massiliense	1.34446e-06	1.4405e-07	4.82861e-07	2.60627e-06	1.54457e-06	0.0118019	0.244852
CAG-317 sp000433535	4.99372e-05	2.23757e-05	7.42348e-06	5.15528e-05	2.94881e-05	0.0118598	0.244852
Suicoccus acidiformans	8.64297e-06	1.00835e-06	5.66417e-07	1.88019e-05	9.68414e-06	0.0118913	0.244852
Streptococcus equinus	1.1524e-05	1.09478e-05	8.32113e-07	5.408e-06	3.12006e-06	0.0119875	0.24524
Enterococcus_B faecium	0.00503309	8.23963e-05	3.09114e-06	2.61789e-05	1.4635e-05	0.0121317	0.246599
Enterococcus_A xiangfangensis	3.11147e-05	1.68058e-06	7.37889e-07	1.21797e-05	6.45878e-06	0.0127146	0.256803
Bifidobacterium pseudolongum	4.97451e-05	6.24215e-07	2.12957e-07	0.00014327	7.17415e-05	0.0132833	0.266591
Yersinia enterocolitica	1.7478e-05	3.84132e-06	3.50161e-07	3.7307e-05	1.88286e-05	0.0135483	0.269005
Enterobacter mori	0.000246997	5.85801e-06	1.07483e-06	0.000619007	0.000310041	0.0135733	0.269005
Pauljensenia sp000308055	1.34446e-06	9.6033e-08	9.02504e-07	1.41229e-06	1.15739e-06	0.014608	0.278485
GCA-900066495 sp900066495	8.06677e-06	3.45719e-06	5.21433e-07	1.07675e-05	5.64446e-06	0.0146712	0.278485
Morganella morganii_B	2.30479e-06	4.89768e-06	2.18607e-07	2.97514e-06	1.59687e-06	0.0146888	0.278485
GCA-2746885 sp002746885	0.000105252	4.22545e-05	1.3823e-05	0.000120095	6.69592e-05	0.0147498	0.278485
Holdemania sp900120005	2.63131e-05	0.000490105	-0.000662148	-7.38423e-06	-0.000334766	0.0147831	0.278485
Haemophilus quentini	3.51481e-05	7.10644e-06	8.05384e-07	4.34705e-05	2.2138e-05	0.0148214	0.278485
Clostridium_S sp001270375	1.92066e-05	3.36116e-07	5.12245e-07	4.94926e-05	2.50024e-05	0.0148617	0.278485
Eubacterium_H cellulosolvens	2.26638e-05	3.26512e-06	2.00062e-07	5.7512e-05	2.8856e-05	0.0148711	0.278485
Serratia_F odorifera	6.91438e-06	6.24215e-07	3.48759e-07	6.8155e-06	3.58213e-06	0.0148711	0.278485
Lactococcus sp004210295	5.95405e-06	7.20248e-07	4.02699e-08	1.26188e-05	6.32955e-06	0.0149298	0.278485
Lactococcus garvieae	0.000241427	2.49686e-06	6.5489e-07	2.85431e-05	1.4599e-05	0.0153987	0.285552
Chitinophaga sp003412465	0.00100643	0.0048127	1.45192e-06	0.00253886	0.00127016	0.0159299	0.292505
Bacteroides sp007896885	1.65177e-05	2.00229e-05	2.99636e-07	3.63649e-05	1.83323e-05	0.0159637	0.292505
Lactobacillus acidophilus	7.29851e-06	7.39454e-06	7.48348e-07	8.81146e-06	4.77991e-06	0.0160504	0.292505
Collinsella provencensis	7.68264e-06	6.91438e-06	1.15548e-07	1.70228e-05	8.56915e-06	0.0164594	0.298244
Streptococcus castoreus	5.37785e-06	3.84132e-07	1.90913e-07	2.19827e-06	1.19459e-06	0.0165657	0.298464
Citrobacter_A sp013836145	3.4956e-05	3.31314e-06	7.11342e-07	5.14895e-05	2.61004e-05	0.0170712	0.305834
Prevotella sp002298815	3.59164e-05	7.44256e-06	3.29895e-07	7.86455e-05	3.94877e-05	0.0173292	0.308712
Citrobacter_A amalonaticus_C	5.35864e-05	9.69934e-06	2.31668e-06	5.45611e-05	2.84389e-05	0.0178416	0.313924
CAG-495 sp000436375	3.64926e-06	0.000435414	5.27759e-07	3.72831e-06	2.12803e-06	0.0179623	0.313924
Enterocloster citroniae	0.00132775	0.00491171	-0.00696969	-0.000328433	-0.00364906	0.0180068	0.313924
Acetatifactor sp003612485	3.26512e-06	1.72859e-06	3.43213e-07	4.14024e-06	2.24173e-06	0.0180177	0.313924
Longicatena caecimuris	0.00220991	0.000153125	4.15317e-05	0.00400422	0.00202288	0.0183081	0.316527
Erwinia typographi	5.76198e-06	1.4405e-07	1.45767e-07	1.85989e-06	1.00283e-06	0.0183668	0.316527
F0428 sp003043955	1.92066e-05	2.49686e-06	1.00089e-06	2.81368e-05	1.45688e-05	0.0190821	0.324154
Streptococcus lutetiensis	3.74529e-05	0.000216314	2.79173e-06	5.41983e-05	2.8495e-05	0.0194098	0.324154
Escherichia sp001660175	6.64549e-05	2.81377e-05	4.08539e-06	0.00011035	5.72179e-05	0.0194369	0.324154
CAG-303 sp000437755	0.000111782	6.02127e-05	6.56294e-06	0.000204774	0.000105668	0.0195319	0.324154
Terrisporobacter glycolicus_A	2.9002e-05	1.03716e-05	7.44656e-07	4.15209e-05	2.11328e-05	0.0195486	0.324154
Parabacteroides faecis	1.05636e-05	0.000909529	-0.000425793	-2.11676e-06	-0.000213955	0.0195863	0.324154
Clostridium_R aminophilum	8.08598e-05	0.0001622	-0.000137094	-2.02357e-05	-7.86651e-05	0.0195999	0.324154
An92 sp900199495	0.000297318	0.00141428	-0.0013832	-4.20254e-05	-0.00071261	0.0196271	0.324154
LSJC7 sp005671395	6.91438e-06	2.59289e-06	7.66374e-07	8.74217e-06	4.75427e-06	0.0200018	0.328631
Actinomyces bowdenii_A	1.1524e-06	2.40083e-07	3.17474e-07	1.68471e-06	1.00109e-06	0.0204067	0.329819
Haemophilus haemolyticus_G	1.09478e-05	1.53653e-06	3.96065e-07	3.93431e-06	2.16519e-06	0.0205075	0.329819
Cetobacterium_A sp900766645	3.64926e-06	9.12314e-07	4.22101e-07	3.2355e-06	1.8288e-06	0.02054	0.329819
Aggregatibacter segnis	6.79914e-05	2.59289e-05	2.43781e-06	7.18787e-05	3.71583e-05	0.020729	0.329819
Streptococcus sanguinis_H	3.7837e-05	1.86784e-05	2.41715e-06	4.94005e-05	2.59088e-05	0.0208429	0.329819
Flavonifractor gabonensis	9.41124e-06	4.10541e-05	-5.33174e-05	-2.80228e-06	-2.80598e-05	0.0208714	0.329819
Streptococcus pasteurianus	0.000854502	0.000354794	3.01724e-06	6.87689e-05	3.58931e-05	0.0209712	0.329819
Streptococcus infantarius	0.000445209	0.000106789	2.71491e-05	0.000672676	0.000349912	0.0210284	0.329819
Caecibacter hominis	8.83504e-06	0.000655954	6.94855e-07	1.21843e-05	6.43959e-06	0.0210492	0.329819
Bifidobacterium vaginale	0.000455197	3.74529e-06	1.13103e-06	8.9853e-06	5.05816e-06	0.0212336	0.329819
Liquorilactobacillus oeni	5.95405e-06	1.92066e-07	2.13595e-07	6.5979e-06	3.40575e-06	0.0214156	0.329819
Arthrobacter_A sp002929305	8.45091e-06	2.97702e-06	4.10142e-07	1.59625e-05	8.18634e-06	0.0222746	0.329819
Streptococcus australis	3.91815e-05	1.65177e-05	2.96197e-06	4.52459e-05	2.41039e-05	0.0223962	0.329819
Prevotella sp001553265	0.000143281	5.10416e-05	-4.54815e-05	-7.69066e-06	-2.65861e-05	0.0224261	0.329819
CAG-302 sp001916775	3.91815e-05	0.000137087	9.19888e-07	9.88005e-05	4.98602e-05	0.0227399	0.329819
Lachnospira sp900316325	0.00198961	0.00108935	3.57243e-05	0.00313221	0.00158397	0.024639	0.329819
Haemophilus_D parainfluenzae	0.00264417	0.000899157	0.000142897	0.00448743	0.00231516	0.024639	0.329819
Enterobacter_A timonensis	5.5123e-05	1.89665e-05	1.12219e-06	5.58028e-05	2.84625e-05	0.0249085	0.329819
Streptococcus sp000220065	1.1716e-05	3.21711e-06	9.93759e-07	2.02249e-05	1.06093e-05	0.0249608	0.329819
Prevotella sp000434975	0.00303234	2.56408e-05	5.73135e-07	7.49944e-06	4.03629e-06	0.0252727	0.329819
Streptococcus sanguinis_A	2.68892e-06	1.4405e-06	1.4295e-07	2.62753e-06	1.38524e-06	0.0261391	0.329819
Terrisporobacter glycolicus	1.90145e-05	7.53859e-06	1.17995e-06	1.88754e-05	1.00277e-05	0.0261721	0.329819
Enterobacter bugandensis	0.000115816	2.27598e-05	8.74772e-07	0.00014285	7.18622e-05	0.0265389	0.329819
Clostridium celatum	2.13193e-05	1.77661e-05	1.89961e-06	9.60277e-06	5.75119e-06	0.0266314	0.329819
Citrobacter sp005281345	6.33818e-05	6.00206e-06	4.80091e-07	8.25805e-05	4.15303e-05	0.0266528	0.329819
Buttiauxella colo	2.36241e-05	2.01669e-06	3.72733e-08	5.50886e-06	2.77307e-06	0.0273217	0.329819
Collinsella sp003459245	0	4.30708e-05	-3.8652e-05	0	-1.9326e-05	0.0273542	0.329819
Enterococcus faecalis	0.00218014	0.000105252	5.48212e-06	0.000143188	7.43351e-05	0.0274717	0.329819
Actinomyces massiliensis	1.34446e-06	3.36116e-07	1.85403e-07	1.22969e-06	7.07545e-07	0.0275561	0.329819
Haemophilus sp002998595	1.70939e-05	7.49058e-06	1.01837e-06	2.25584e-05	1.17884e-05	0.0277937	0.329819
Scandinavium sp002470465	2.88099e-06	1.77661e-06	-2.45412e-07	3.26764e-06	1.51112e-06	0.0280959	0.329819
Streptococcus uberis	1.1716e-05	1.46931e-05	5.35602e-07	1.13071e-05	5.92133e-06	0.0283946	0.329819
Flavonifractor sp000508885	0.00146777	0.00420985	-0.00366462	-9.91061e-05	-0.00188186	0.0286371	0.329819
Erwinia_A teleogrylli	2.28559e-05	7.63463e-06	8.88552e-07	3.58503e-05	1.83694e-05	0.0287616	0.329819
Streptococcus pseudopneumoniae	1.36367e-05	3.93735e-06	3.66105e-07	2.14453e-05	1.09057e-05	0.0301296	0.329819
Aggregatibacter kilianii	6.62628e-05	3.08266e-05	2.61988e-06	6.61719e-05	3.43959e-05	0.0307274	0.329819
Kosakonia sp002886105	1.34446e-06	5.28182e-07	-2.13337e-07	1.16952e-06	4.7809e-07	0.0309934	0.329819
Neobacillus bataviensis	1.47891e-05	2.40083e-07	-2.88907e-08	7.91145e-06	3.94128e-06	0.0312696	0.329819
Kosakonia cowanii	2.11273e-06	2.88099e-07	-3.64836e-07	3.36334e-06	1.49925e-06	0.0313853	0.329819
Phocea massiliensis	6.95279e-05	0.000326944	-0.000394053	-5.37117e-06	-0.000199712	0.0314041	0.329819
Eubacterium_Q sp000702245	1.1524e-06	4.80165e-08	-4.6498e-07	2.94567e-06	1.24035e-06	0.0322377	0.329819
Lacticaseibacillus chiayiensis	1.90145e-05	9.6033e-08	-7.35565e-08	1.6047e-05	7.9867e-06	0.0323085	0.329819
Loigolactobacillus backii	9.0271e-06	9.6033e-08	-2.08113e-07	3.27903e-06	1.53546e-06	0.0323085	0.329819
Sphingobium sp002312805	7.87471e-06	2.40083e-07	-4.48111e-07	2.24174e-05	1.09847e-05	0.0323085	0.329819
Scardovia inopinata	4.22545e-06	4.80165e-08	-6.32272e-08	4.10212e-06	2.01944e-06	0.0323085	0.329819
Secundilactobacillus sp012641075	4.03339e-06	4.80165e-08	-6.3632e-07	6.8552e-06	3.10944e-06	0.0323085	0.329819
Enterococcus_B phoeniculicola	2.68892e-06	4.80165e-08	-4.07175e-07	2.08982e-06	8.41322e-07	0.0323085	0.329819
Leuconostoc suionicum	2.68892e-06	4.80165e-08	-4.3144e-07	5.56877e-06	2.56867e-06	0.0323085	0.329819
GCA-2401725 sp002401725	1.92066e-06	4.80165e-08	-5.75631e-07	3.3514e-06	1.38789e-06	0.0323085	0.329819
PD-1 sp013285385	1.72859e-06	9.6033e-08	-2.19413e-07	3.07214e-06	1.42636e-06	0.0323085	0.329819
Succinivibrio dextrinosolvens	1.92066e-06	4.80165e-08	-5.75631e-07	3.3514e-06	1.38789e-06	0.0323085	0.329819
Edaphovirga cremea	1.72859e-06	4.80165e-08	-1.85509e-07	4.41016e-06	2.11232e-06	0.0323085	0.329819
Cellulosilyticum ruminicola	1.1524e-06	4.80165e-08	-3.46657e-07	2.2617e-06	9.57521e-07	0.0323085	0.329819
Escherichia_C alba	4.99372e-05	6.48223e-06	7.75793e-07	1.36859e-05	7.23084e-06	0.0323318	0.329819
RC9 sp900318445	6.91438e-06	2.64091e-06	4.35634e-07	6.57547e-06	3.50555e-06	0.0324739	0.329819
Herbinix sp014174405	1.92066e-07	6.24215e-06	-1.2648e-05	-1.11028e-08	-6.32957e-06	0.0327827	0.329819
Streptococcus suis_F	1.53653e-06	7.68264e-07	3.40734e-07	1.81802e-06	1.07938e-06	0.0329054	0.329819
Streptococcus macedonicus	2.30479e-05	7.15446e-06	2.22021e-07	4.49005e-05	2.25613e-05	0.033004	0.329819
Flavonifractor sp002161215	0.00013944	0.000289876	-0.000251222	-1.26764e-05	-0.000131949	0.0331203	0.329819
Neisseria subflava_A	2.93861e-05	6.72231e-06	1.06953e-06	4.79214e-05	2.44954e-05	0.0333088	0.329819
Amedibacterium intestinale	9.96823e-05	0.000613075	4.18842e-06	9.2414e-05	4.83012e-05	0.0334255	0.329819
Ligilactobacillus salivarius	0.000584457	2.45364e-05	1.06326e-06	6.52551e-05	3.31592e-05	0.0337051	0.329819
Terrisporobacter othiniensis	8.77742e-05	3.2123e-05	1.6462e-06	0.000122009	6.18278e-05	0.0355797	0.329819
Escherichia fergusonii	0.000171131	6.52544e-05	2.33864e-06	0.000261387	0.000131863	0.0356208	0.329819
Victivallis vadensis	8.83504e-06	0.000510175	3.54593e-07	1.06675e-05	5.51102e-06	0.035624	0.329819
Kluyvera sichuanensis	0.0015275	0.000344567	1.40867e-06	0.00108247	0.000541939	0.0356413	0.329819
Escherichia sp002965065	0.000764615	0.000115864	3.74812e-06	0.00181547	0.00090961	0.0356413	0.329819
Comamonas koreensis	1.92066e-06	1.4405e-07	-3.57122e-07	3.17609e-06	1.40948e-06	0.0364698	0.329819
Anaerococcus nagyae	1.53653e-06	4.80165e-08	-1.27341e-07	1.03512e-06	4.5389e-07	0.0364698	0.329819
Vagococcus_A elongatus	1.1524e-06	4.80165e-08	-1.9578e-07	6.13242e-07	2.08731e-07	0.0364698	0.329819
Campylobacter_A concisus_A	7.68264e-07	4.80165e-08	-5.14652e-07	1.03512e-06	2.60235e-07	0.0364698	0.329819
Streptococcus sp013623465	7.68264e-07	4.80165e-08	-5.14652e-07	1.03512e-06	2.60235e-07	0.0364698	0.329819
Mogibacterium timidum	7.68264e-07	4.80165e-08	-5.14652e-07	1.03512e-06	2.60235e-07	0.0364698	0.329819
UBA3766 sp002393735	5.76198e-07	4.80165e-08	-7.18055e-08	6.13242e-07	2.70718e-07	0.0364698	0.329819
Allisonella pneumosintes	0.000500716	2.29999e-05	1.22671e-07	0.0011462	0.000573161	0.0370302	0.329819
RC9 sp002439095	0.000163832	4.45593e-05	3.19848e-08	0.000306105	0.000153068	0.0371844	0.329819
CAG-194 sp000432915	3.64926e-05	1.1668e-05	4.12019e-07	4.81163e-05	2.42642e-05	0.0374682	0.329819
Bulleidia massiliensis_A	7.29851e-06	2.68892e-06	-3.82536e-07	1.21613e-05	5.88937e-06	0.0375568	0.329819
Peptostreptococcus russellii_A	2.88099e-06	5.28182e-07	-1.33748e-07	4.17061e-06	2.01843e-06	0.037584	0.329819
Collinsella sp003471585	0	3.51961e-05	-4.01505e-05	0	-2.00752e-05	0.0376939	0.329819
Collinsella sp002232035	0	1.46931e-05	-2.15448e-05	0	-1.07724e-05	0.0376939	0.329819
Lacticaseibacillus casei	5.66595e-05	1.77661e-06	-4.00048e-07	5.28809e-05	2.62404e-05	0.0377585	0.329819
Massiliomicrobiota sp002160815	8.41249e-05	3.7933e-05	2.45489e-06	9.94244e-05	5.09396e-05	0.037917	0.329819
UBA7182 sp003481535	0.000890418	0.00393745	-0.00642807	-3.22671e-05	-0.00323017	0.038166	0.329819
Enterobacter kobei	0.00398748	0.00051104	3.45719e-06	0.00583343	0.00291844	0.038166	0.329819
Kluyvera cryocrescens	0.000164985	7.50978e-05	1.02268e-06	0.000226477	0.00011375	0.0392281	0.329819
Streptococcus oralis_Y	1.24843e-05	4.0814e-06	6.06994e-07	2.03378e-05	1.04724e-05	0.0399466	0.329819
Enterobacter huaxiensis	2.66972e-05	1.28204e-05	1.11694e-06	5.66412e-05	2.88791e-05	0.0402057	0.329819
Bifidobacterium angulatum	5.2242e-05	2.87619e-05	1.78595e-06	4.40529e-05	2.29194e-05	0.0403389	0.329819
Streptococcus timonensis	0.000109862	3.54362e-05	1.18179e-06	7.41863e-05	3.76841e-05	0.0404504	0.329819
Veillonella sp003463825	0.000465952	0.000129693	2.45666e-05	0.000249955	0.000137261	0.0405174	0.329819
Oribacterium sp002007235	3.84132e-07	4.80165e-08	-3.84247e-07	6.46637e-07	1.31195e-07	0.0409172	0.329819
Peptoniphilus_A senegalensis	3.84132e-07	4.80165e-08	-3.84247e-07	6.46637e-07	1.31195e-07	0.0409172	0.329819
Holdemanella sp003436425	0.00148563	8.16281e-07	-5.37357e-07	0.000618603	0.000309033	0.040973	0.329819
Enterococcus_A gilvus	1.26764e-05	3.36116e-07	-3.27213e-07	1.1003e-06	3.86542e-07	0.0412497	0.329819
Lactococcus sp002492185	6.33818e-06	9.6033e-08	-1.6089e-07	7.81183e-07	3.10147e-07	0.0412497	0.329819
Dickeya zeae_A	3.07306e-06	9.6033e-08	-1.26551e-07	7.81183e-07	3.27316e-07	0.0412497	0.329819
Bifidobacterium italicum	2.11273e-06	2.88099e-07	-7.53352e-08	4.55449e-06	2.23958e-06	0.0412497	0.329819
Gemella sp002871655	2.49686e-06	1.4405e-07	-2.96511e-07	1.01794e-06	3.60715e-07	0.0412497	0.329819
Photorhabdus asymbiotica	9.6033e-07	9.6033e-08	-1.43611e-07	7.26484e-07	2.91437e-07	0.0412497	0.329819
TM7x sp000803625	7.68264e-07	9.6033e-08	-5.03808e-07	6.09303e-07	5.27477e-08	0.0412497	0.329819
Atlantibacter sp002345315	4.99372e-06	4.32149e-07	-2.81601e-07	4.16601e-06	1.9422e-06	0.0412673	0.329819
NK4A144 sp000622025	1.92066e-07	2.20876e-06	-3.42207e-06	5.12996e-07	-1.45454e-06	0.0413009	0.329819
Prevotella corporis	0.000129837	9.79057e-05	1.27328e-07	0.000166809	8.34684e-05	0.0422435	0.329819
Pauljensenia sp001838165	3.68767e-05	9.79537e-06	2.85694e-07	6.53899e-05	3.28378e-05	0.0422666	0.329819
Collinsella sp003459505	5.56992e-06	6.46782e-05	-6.24466e-05	-7.69373e-07	-3.1608e-05	0.0425213	0.329819
14-2 sp000403315	6.62628e-05	1.76701e-05	4.9663e-07	2.26238e-05	1.15602e-05	0.0425443	0.329819
Eubacterium_I ramulus	0.00768187	0.00240447	1.39555e-06	0.0125296	0.00626551	0.0431474	0.329819
Enterocloster sp900540675	0.000154037	0.000227934	-0.000142784	-8.58077e-06	-7.56824e-05	0.0431474	0.329819
Lachnoclostridium_B sp900543315	0.000253527	0.000139152	7.17314e-06	0.000309827	0.0001585	0.0431474	0.329819
Lawsonibacter sp900066825	0.00061538	0.00165302	-0.00145778	-3.68767e-05	-0.000747329	0.0437876	0.329819
Salmonella diarizonae	2.17035e-05	2.64091e-06	-3.28978e-07	2.25668e-05	1.11189e-05	0.0437988	0.329819
Duodenibacillus sp003472385	0.00121347	0.000115816	9.05522e-07	0.00275986	0.00138038	0.0442109	0.329819
Enterococcus_B sp011038845	0.000194179	1.01315e-05	-5.86424e-07	1.48177e-05	7.11566e-06	0.044462	0.329819
Lactobacillus helveticus	4.22545e-06	9.12314e-07	-6.87879e-08	5.62086e-06	2.77604e-06	0.0451481	0.329819
Streptococcus sp001553685	7.5674e-05	2.54007e-05	4.5562e-07	7.36568e-05	3.70562e-05	0.0455815	0.329819
Veillonella infantium	0.000265243	7.82189e-05	1.0827e-05	0.000254462	0.000132644	0.0458229	0.329819
Turicibacter sp001543345	0.0005011	0.00169959	7.41061e-06	0.000749868	0.000378639	0.0458471	0.329819
Collinsella sp003469205	6.33818e-06	8.35487e-05	-0.000159392	3.89069e-07	-7.95014e-05	0.0458895	0.329819
UBA3388 sp002358855	2.49686e-06	4.80165e-07	-5.62824e-07	3.10358e-06	1.27038e-06	0.0463658	0.329819
CAG-417 sp002477275	2.30479e-06	3.36116e-07	-6.66995e-07	5.45108e-06	2.39204e-06	0.0463658	0.329819
DSM105185 sp009695605	5.76198e-07	9.6033e-08	-2.00472e-07	1.07024e-06	4.34886e-07	0.0463658	0.329819
Rothia sp001808955	2.18955e-05	2.11273e-06	2.24992e-07	1.59217e-05	8.07335e-06	0.0463762	0.329819
Kaistella sp002453895	3.13068e-05	1.53653e-06	-1.95678e-07	6.22246e-05	3.10144e-05	0.0473838	0.329819
Megamonas funiformis	0.00593484	0.00123542	2.55901e-07	0.0164609	0.00823055	0.0474624	0.329819
GCA-900066495 sp900545985	5.5123e-05	1.98788e-05	3.75254e-07	8.44264e-05	4.24008e-05	0.0479373	0.329819
Enterococcus_C diestrammenae	2.66972e-05	1.58454e-06	-3.00144e-07	5.46937e-06	2.58461e-06	0.0482683	0.329819
KM106-2 sp009731425	6.85676e-05	2.56408e-05	4.93747e-07	5.37638e-05	2.71288e-05	0.0485385	0.329819
CAG-460 sp900551525	0.000304233	0.000159271	4.98926e-07	0.00025149	0.000125995	0.048689	0.329819
Emergencia timonensis	6.51104e-05	0.000297894	-0.000131639	-3.01214e-07	-6.59702e-05	0.0487141	0.329819
Enterococcus_C saigonensis	2.63131e-05	1.40208e-05	-1.67246e-07	1.35924e-05	6.7126e-06	0.0488902	0.329819
Marinobacter sp003030785	2.88099e-06	3.36116e-07	-7.4647e-07	1.65294e-06	4.53237e-07	0.0491751	0.329819
TF01-11 sp002361175	4.41752e-06	2.25678e-06	-4.03421e-07	5.18803e-06	2.3923e-06	0.0496742	0.329819
Duncaniella sp001701225	2.28559e-05	5.5219e-06	-3.31059e-07	2.02792e-05	9.97408e-06	0.0497067	0.329819
Actinomyces naeslundii	3.07306e-05	2.49686e-06	-5.00823e-07	3.81707e-05	1.88349e-05	0.0498352	0.329819
