# Supplementary material for: Allergen-specific sublingual immunotherapy altered gut microbiota in patients with allergic rhinitis
Source: Front Cell Infect Microbiol. 2024 Nov 8;14:1454333. doi: 10.3389/fcimb.2024.1454333 (PMC11626388; doi:10.3389/fcimb.2024.1454333)
Supplement: Supplementary file 4 [file Table2.xls]

## Sheet: Table S2. Linear disLEfSe_table
Table S2. Microbial taxa with significant differences between AR patients and healthy individuals, as identified by LEfSe analysis
Biomarker	Logarithm value	Groups	LDA_value	p-value
k__Bacteria.p__Firmicutes	4.89207	HD	4.42602	0.00222072
k__Bacteria.p__Bacteroidota.c__Bacteroidia.o__Bacteroidales.f__Tannerellaceae.g__Parabacteroides.s__Parabacteroides_faecis	2.95882	AR	2.70792	0.0182692
k__Bacteria.p__Proteobacteria.c__Gammaproteobacteria.o__Enterobacterales.f__Enterobacteriaceae.g__Raoultella.s__Raoultella_planticola	2.9083	AR	2.55062	0.048689
k__Bacteria.p__Bacteroidota.c__Bacteroidia.o__Chitinophagales.f__Chitinophagaceae	3.68256	AR	3.28716	0.0418525
k__Bacteria.p__Firmicutes.c__Bacilli.o__Lactobacillales.f__Enterococcaceae.g__Enterococcus_B.s__Enterococcus_B_sp011038845	2.2882	HD	2.12901	0.0412878
k__Bacteria.p__Firmicutes.c__Bacilli.o__Lactobacillales.f__Streptococcaceae.g__Lactococcus.s__Lactococcus_garvieae	2.38279	HD	2.18236	0.0142574
k__Bacteria.p__Firmicutes.c__Bacilli.o__Lactobacillales.f__Lactobacillaceae.g__Ligilactobacillus.s__Ligilactobacillus_salivarius	2.76675	HD	2.37295	0.0315711
k__Bacteria.p__Firmicutes_A.c__Clostridia.o__Peptostreptococcales.f__Peptostreptococcaceae.g__Romboutsia	3.70104	HD	3.13911	0.0380883
k__Bacteria.p__Firmicutes_A.c__Clostridia.o__Lachnospirales.f__Lachnospiraceae.g__Eisenbergiella.s__Eisenbergiella_massiliensis	3.05831	AR	2.60912	0.0488145
k__Bacteria.p__Firmicutes_A.c__Clostridia.o__Tissierellales.f__Peptoniphilaceae.g__Neofamilia	0	HD	2.01044	0.0455003
k__Bacteria.p__Bacteroidota.c__Bacteroidia.o__Bacteroidales.f__Bacteroidaceae.g__Prevotella.s__Prevotella_hominis	2.90917	HD	2.57736	0.00812387
k__Bacteria.p__Proteobacteria.c__Gammaproteobacteria.o__Enterobacterales.f__Enterobacteriaceae.g__Escherichia.s__Escherichia_sp002965065	2.88344	HD	2.53017	0.0334255
k__Bacteria.p__Firmicutes_C.c__Negativicutes.o__Veillonellales.f__Megasphaeraceae.g__Caecibacter.s__Caecibacter_hominis	2.81687	AR	2.56525	0.0196315
k__Bacteria.p__Verrucomicrobiota.c__Lentisphaeria.o__Victivallales.f__Victivallaceae.g__Victivallis.s__Victivallis_vadensis	2.70772	AR	2.45969	0.0333821
k__Bacteria.p__Firmicutes.c__Bacilli.o__Lactobacillales.f__Streptococcaceae.g__Streptococcus.s__Streptococcus_vestibularis	2.82165	HD	2.35126	0.00647103
k__Bacteria.p__Firmicutes_A.c__Clostridia.o__Oscillospirales.f__Ruminococcaceae.g__Phocea	2.51447	AR	2.08246	0.0294179
k__Bacteria.p__Firmicutes.c__Bacilli.o__Erysipelotrichales.f__Erysipelotrichaceae.g__Amedibacterium	2.78751	AR	2.39005	0.0313287
k__Bacteria.p__Firmicutes.c__Bacilli.o__Lactobacillales.f__Streptococcaceae.g__Streptococcus.s__Streptococcus_rubneri	3.04463	HD	2.35686	0.00263701
k__Bacteria.p__Firmicutes.c__Bacilli	4.89207	HD	4.42602	0.00222072
k__Bacteria.p__Firmicutes.c__Bacilli.o__Lactobacillales.f__Streptococcaceae.g__Streptococcus.s__Streptococcus_infantarius	2.64856	HD	2.1841	0.0196271
k__Bacteria.p__Firmicutes.c__Bacilli.o__Erysipelotrichales.f__Erysipelotrichaceae.g__Holdemanella	4.05243	HD	3.77715	0.000902262
k__Bacteria.p__Firmicutes.c__Bacilli.o__Lactobacillales.f__Streptococcaceae.g__Lactococcus.s__Lactococcus_petauri	3.0345	HD	2.83262	0.00194567
k__Bacteria.p__Firmicutes_A.c__Clostridia.o__Oscillospirales.f__Oscillospiraceae.g__Lawsonibacter.s__Lawsonibacter_sp900066825	3.21828	AR	2.69496	0.0431706
k__Bacteria.p__Firmicutes.c__Bacilli.o__Haloplasmatales_A	3.2334	AR	3.04419	0.0431009
k__Bacteria.p__Bacteroidota.c__Bacteroidia.o__Bacteroidales.f__Bacteroidaceae.g__Phocaeicola.s__Phocaeicola_salanitronis	3.22001	HD	2.67266	0.0488145
k__Bacteria.p__Proteobacteria.c__Gammaproteobacteria.o__Enterobacterales.f__Enterobacteriaceae.g__Enterobacter.s__Enterobacter_kobei	3.6007	HD	3.21996	0.0380883
k__Bacteria.p__Firmicutes_C.c__Negativicutes.o__Veillonellales.f__Veillonellaceae.g__Veillonella.s__Veillonella_tobetsuensis	2.59984	HD	2.08258	0.00952347
k__Bacteria.p__Proteobacteria.c__Gammaproteobacteria.o__Enterobacterales.f__Enterobacteriaceae.g__Citrobacter_A	3.11813	HD	2.72998	0.0147942
k__Bacteria.p__Firmicutes.c__Bacilli.o__Erysipelotrichales.f__Erysipelotrichaceae.g__Holdemania	3.67232	AR	3.35366	0.0196407
k__Bacteria.p__Firmicutes_A.c__Clostridia.o__Oscillospirales.f__Oscillospiraceae.g__An92.s__An92_sp900199495	3.15053	AR	2.74935	0.0183081
k__Bacteria.p__Firmicutes_C.c__Negativicutes.o__Veillonellales.f__Megasphaeraceae.g__Caecibacter	2.83761	AR	2.54876	0.0325042
k__Bacteria.p__Proteobacteria.c__Gammaproteobacteria.o__Enterobacterales.f__Enterobacteriaceae.g__Escherichia.s__Escherichia_coli	3.39863	HD	2.9858	0.0110684
k__Bacteria.p__Firmicutes_A.c__Clostridia.o__Peptostreptococcales.f__Anaerovoracaceae.g__Emergencia.s__Emergencia_timonensis	2.47406	AR	2.04413	0.0458229
k__Bacteria.p__Firmicutes_C.c__Negativicutes.o__Veillonellales.f__Megasphaeraceae.g__Megasphaera	3.44308	HD	3.11919	0.03317
k__Bacteria.p__Firmicutes_A.c__Clostridia.o__Clostridiales.f__Clostridiaceae.g__Clostridium_P.s__Clostridium_P_perfringens	2.89091	HD	2.38883	0.00697205
k__Bacteria.p__Firmicutes.c__Bacilli.o__Erysipelotrichales.f__Erysipelotrichaceae.g__Longicatena.s__Longicatena_caecimuris	3.34437	HD	2.98818	0.0170673
k__Bacteria.p__Firmicutes.c__Bacilli.o__Lactobacillales.f__Streptococcaceae.g__Lactococcus.s__Lactococcus_lactis	2.41826	HD	2.04971	0.00421213
k__Bacteria.p__Firmicutes_C.c__Negativicutes.o__Veillonellales.f__Veillonellaceae.g__Veillonella.s__Veillonella_sp002959755	2.57637	HD	2.04478	0.0487643
k__Bacteria.p__Bacteroidota.c__Bacteroidia.o__Chitinophagales.f__Chitinophagaceae.g__Chitinophaga.s__Chitinophaga_sp003412465	3.68239	AR	3.28824	0.0147596
k__Bacteria.p__Proteobacteria.c__Gammaproteobacteria.o__Enterobacterales.f__Enterobacteriaceae.g__Enterobacter	4.30229	HD	3.88285	0.0488145
k__Bacteria.p__Firmicutes_A.c__Clostridia.o__Peptostreptococcales.f__Peptostreptococcaceae.g__Intestinibacter	3.683	HD	3.04091	0.0110684
k__Bacteria.p__Firmicutes_A.c__Clostridia.o__Lachnospirales.f__Cellulosilyticaceae.g__Niameybacter.s__Niameybacter_sp900549765	2.21044	AR	2.13466	0.0487246
k__Bacteria.p__Firmicutes.c__Bacilli.o__Lactobacillales.f__Streptococcaceae.g__Streptococcus.s__Streptococcus_pasteurianus	2.93171	HD	2.51524	0.0195727
k__Bacteria.p__Bacteroidota.c__Bacteroidia.o__Chitinophagales	3.68256	AR	3.28716	0.0455477
k__Bacteria.p__Firmicutes_A.c__Clostridia.o__Lachnospirales.f__Lachnospiraceae.g__Enterocloster.s__Enterocloster_sp000155435	3.39765	AR	2.99617	0.00263701
k__Bacteria.p__Proteobacteria.c__Gammaproteobacteria.o__Burkholderiales.f__Burkholderiaceae.g__Duodenibacillus.s__Duodenibacillus_sp003472385	3.08403	HD	2.78557	0.0415282
k__Bacteria.p__Firmicutes.c__Bacilli.o__Lactobacillales.f__Streptococcaceae.g__Streptococcus.s__Streptococcus_parasanguinis_B	3.34475	HD	2.91313	0.000232158
k__Bacteria.p__Firmicutes.c__Bacilli.o__Lactobacillales.f__Streptococcaceae.g__Streptococcus.s__Streptococcus_parasanguinis_C	2.58099	HD	2.15083	0.000346918
k__Bacteria.p__Firmicutes.c__Bacilli.o__Erysipelotrichales.f__Erysipelatoclostridiaceae.g__Erysipelatoclostridium.s__Erysipelatoclostridium_spiroforme	3.49481	HD	2.92537	0.0487894
k__Bacteria.p__Firmicutes_A.c__Clostridia.o__Peptostreptococcales.f__Peptostreptococcaceae.g__Romboutsia.s__Romboutsia_timonensis	3.66881	HD	3.10844	0.0488145
k__Bacteria.p__Firmicutes.c__Bacilli.o__Haloplasmatales_A.f__Turicibacteraceae.g__Turicibacter.s__Turicibacter_sp001543345	3.23034	AR	3.04102	0.0431009
k__Bacteria.p__Firmicutes.c__Bacilli.o__Lactobacillales.f__Enterococcaceae.g__Enterococcus_B.s__Enterococcus_B_durans	2.90139	HD	2.69956	0.0497288
k__Bacteria.p__Firmicutes.c__Bacilli.o__Lactobacillales.f__Streptococcaceae.g__Streptococcus.s__Streptococcus_parasanguinis	2.70538	HD	2.29144	0.000345863
k__Bacteria.p__Firmicutes.c__Bacilli.o__Lactobacillales.f__Enterococcaceae.g__Enterococcus_C	2.36299	HD	2.141	0.0394053
k__Bacteria.p__Firmicutes.c__Bacilli.o__Lactobacillales.f__Enterococcaceae.g__Enterococcus_B	4.11394	HD	3.91129	0.0292016
k__Bacteria.p__Firmicutes.c__Bacilli.o__Lactobacillales.f__Enterococcaceae.g__Enterococcus_A	2.86608	HD	2.53565	0.00358116
k__Bacteria.p__Firmicutes_A.c__Clostridia.o__Oscillospirales.f__Oscillospiraceae.g__Dysosmobacter	4.0378	AR	3.56751	0.0431706
k__Bacteria.p__Firmicutes.c__Bacilli.o__Erysipelotrichales.f__Erysipelotrichaceae.g__Holdemanella.s__Holdemanella_sp002299315	3.83148	HD	3.55747	0.00128063
k__Bacteria.p__Firmicutes.c__Bacilli.o__Lactobacillales.f__Enterococcaceae.g__Enterococcus_A.s__Enterococcus_A_avium	2.7098	HD	2.32635	0.00969068
k__Bacteria.p__Actinobacteriota.c__Actinomycetia.o__Actinomycetales.f__Bifidobacteriaceae.g__Bifidobacterium.s__Bifidobacterium_animalis	3.42871	HD	3.09637	0.00308044
k__Bacteria.p__Firmicutes_A.c__Clostridia.o__Lachnospirales.f__Lachnospiraceae.g__UBA7182.s__UBA7182_sp003481535	3.59522	AR	3.20763	0.0380883
k__Bacteria.p__Firmicutes_C.c__Negativicutes.o__Veillonellales.f__Dialisteraceae.g__Allisonella.s__Allisonella_pneumosintes	2.69959	HD	2.36805	0.0347011
k__Bacteria.p__Firmicutes.c__Bacilli.o__Erysipelotrichales.f__Erysipelotrichaceae.g__Amedibacterium.s__Amedibacterium_intestinale	2.78751	AR	2.39005	0.0313287
k__Bacteria.p__Proteobacteria.c__Gammaproteobacteria.o__Enterobacterales.f__Enterobacteriaceae	4.86066	HD	4.48252	0.0380883
k__Bacteria.p__Firmicutes.c__Bacilli.o__Lactobacillales.f__Streptococcaceae.g__Streptococcus.s__Streptococcus_salivarius	3.90806	HD	3.41738	0.0128217
k__Bacteria.p__Proteobacteria.c__Gammaproteobacteria.o__Enterobacterales.f__Enterobacteriaceae.g__Kluyvera.s__Kluyvera_sichuanensis	3.18398	HD	2.89796	0.0334255
k__Bacteria.p__Firmicutes.c__Bacilli.o__Lactobacillales.f__Streptococcaceae.g__Streptococcus.s__Streptococcus_sp000448565	2.79493	HD	2.37389	0.000421218
k__Bacteria.p__Proteobacteria.c__Gammaproteobacteria.o__Burkholderiales.f__Burkholderiaceae.g__Duodenibacillus	3.08711	HD	2.78212	0.019464
k__Bacteria.p__Firmicutes.c__Bacilli.o__Haloplasmatales_A.f__Turicibacteraceae	3.2334	AR	3.04419	0.0431009
k__Bacteria.p__Bacteroidota.c__Bacteroidia.o__Chitinophagales.f__Chitinophagaceae.g__Chitinophaga	3.68243	AR	3.29842	0.0230827
k__Bacteria.p__Firmicutes_A.c__Clostridia.o__Oscillospirales.f__Ruminococcaceae.g__Phocea.s__Phocea_massiliensis	2.51447	AR	2.08246	0.0294179
k__Bacteria.p__Firmicutes.c__Bacilli.o__Erysipelotrichales.f__Erysipelotrichaceae.g__Holdemania.s__Holdemania_sp900120005	2.69029	AR	2.39626	0.0137556
k__Bacteria.p__Firmicutes_A.c__Clostridia.o__Peptostreptococcales.f__Peptostreptococcaceae	4.3569	HD	3.52387	0.0170796
k__Bacteria.p__Actinobacteriota.c__Actinomycetia.o__Actinomycetales.f__Bifidobacteriaceae.g__Bifidobacterium.s__Bifidobacterium_vaginale	2.6582	HD	2.26982	0.0197411
k__Bacteria.p__Firmicutes.c__Bacilli.o__Lactobacillales.f__Streptococcaceae	4.329	HD	3.84193	0.00369059
k__Bacteria.p__Firmicutes.c__Bacilli.o__Erysipelotrichales.f__Erysipelotrichaceae.g__Longicatena	3.34437	HD	2.98818	0.0170673
k__Bacteria.p__Firmicutes.c__Bacilli.o__Erysipelotrichales.f__Erysipelotrichaceae.g__Holdemanella.s__Holdemanella_sp003458715	3.12015	HD	2.8408	0.00813805
k__Bacteria.p__Firmicutes_A.c__Clostridia.o__Oscillospirales.f__Oscillospiraceae.g__An92	3.18359	AR	2.76925	0.00818778
k__Bacteria.p__Firmicutes_A.c__Clostridia.o__Lachnospirales.f__Lachnospiraceae.g__Mediterraneibacter.s__Mediterraneibacter_faecis	3.73956	HD	3.34323	0.0488145
k__Bacteria.p__Proteobacteria.c__Gammaproteobacteria.o__Enterobacterales.f__Enterobacteriaceae.g__Kluyvera.s__Kluyvera_georgiana_A	3.20169	HD	2.94001	0.00661807
k__Bacteria.p__Firmicutes_C	4.4664	HD	3.88835	0.0431706
k__Bacteria.p__Proteobacteria.c__Gammaproteobacteria.o__Enterobacterales.f__Enterobacteriaceae.g__Citrobacter_A.s__Citrobacter_A_amalonaticus	2.85306	HD	2.43266	0.00469473
k__Bacteria.p__Firmicutes_A.c__Clostridia.o__Oscillospirales.f__Oscillospiraceae.g__Flavonifractor.s__Flavonifractor_sp000508885	3.62427	AR	3.10543	0.0294359
k__Bacteria.p__Firmicutes_A.c__Clostridia.o__Oscillospirales.f__Oscillospiraceae.g__Dysosmobacter.s__Dysosmobacter_welbionis	3.23478	AR	2.78621	0.00511391
k__Bacteria.p__Firmicutes_A.c__Clostridia.o__Oscillospirales.f__Oscillospiraceae.g__Flavonifractor	3.94241	AR	3.43816	0.0196407
k__Bacteria.p__Bacteroidota.c__Bacteroidia.o__Bacteroidales.f__Bacteroidaceae.g__Prevotella.s__Prevotella_sp000434975	3.48178	HD	3.20228	0.023458
k__Bacteria.p__Firmicutes.c__Bacilli.o__Lactobacillales.f__Enterococcaceae.g__Enterococcus.s__Enterococcus_faecalis	3.33848	HD	3.12918	0.0257019
k__Bacteria.p__Proteobacteria.c__Gammaproteobacteria.o__Enterobacterales.f__Enterobacteriaceae.g__Kluyvera.s__Kluyvera_georgiana	3.37389	HD	3.06203	0.0486388
k__Bacteria.p__Firmicutes_C.c__Negativicutes.o__Veillonellales.f__Veillonellaceae.g__Veillonella.s__Veillonella_atypica	3.45486	HD	2.96753	0.00369059
k__Bacteria.p__Bacteroidota.c__Bacteroidia.o__Bacteroidales.f__Bacteroidaceae.g__Prevotella.s__Prevotella_stercorea	3.32795	HD	2.83621	0.00700357
k__Bacteria.p__Firmicutes.c__Bacilli.o__Erysipelotrichales.f__Erysipelotrichaceae.g__Holdemanella.s__Holdemanella_sp003436425	3.17191	HD	2.89978	0.0380924
k__Bacteria.p__Firmicutes.c__Bacilli.o__Lactobacillales.f__Lactobacillaceae.g__Ligilactobacillus	2.89729	HD	2.41238	0.0488145
k__Bacteria.p__Proteobacteria.c__Gammaproteobacteria.o__Enterobacterales.f__Pasteurellaceae.g__Haemophilus_D.s__Haemophilus_D_parainfluenzae	3.42229	HD	2.90736	0.0257842
k__Bacteria.p__Proteobacteria.c__Alphaproteobacteria.o__RF32.f__CAG_239.g__CAG_495.s__CAG_495_sp000436375	2.6389	AR	2.3262	0.0167121
k__Bacteria.p__Proteobacteria.c__Gammaproteobacteria.o__Enterobacterales.f__Enterobacteriaceae.g__LSJC7.s__LSJC7_sp010092695	0	HD	2.19642	0.0455003
k__Bacteria.p__Firmicutes_C.c__Negativicutes.o__Veillonellales	4.341	HD	3.75128	0.0431706
k__Bacteria.p__Firmicutes.c__Bacilli.o__Haloplasmatales_A.f__Turicibacteraceae.g__Turicibacter	3.2334	AR	3.04419	0.0431009
k__Bacteria.p__Bacteroidota.c__Bacteroidia.o__Bacteroidales.f__Tannerellaceae.g__Parabacteroides	4.31201	AR	3.7229	0.0431706
k__Bacteria.p__Firmicutes.c__Bacilli.o__Lactobacillales.f__Streptococcaceae.g__Streptococcus	4.2917	HD	3.77237	0.0110684
k__Bacteria.p__Firmicutes.c__Bacilli.o__Lactobacillales.f__Streptococcaceae.g__Streptococcus.s__Streptococcus_thermophilus	3.15689	HD	2.66861	0.0487643
k__Bacteria.p__Firmicutes_A.c__Clostridia.o__Lachnospirales.f__Lachnospiraceae.g__Lachnospira.s__Lachnospira_sp900316325	3.29877	HD	2.68978	0.0257842
k__Bacteria.p__Bacteroidota.c__Bacteroidia.o__Bacteroidales.f__Tannerellaceae.g__Parabacteroides.s__Parabacteroides_goldsteinii	3.33528	AR	3.02677	0.00818778
k__Bacteria.p__Firmicutes.c__Bacilli.o__Lactobacillales.f__Enterococcaceae.g__Enterococcus_B.s__Enterococcus_B_lactis	3.80861	HD	3.60304	0.0481125
k__Bacteria.p__Firmicutes.c__Bacilli.o__Erysipelotrichales.f__Erysipelotrichaceae.g__Holdemanella.s__Holdemanella_biformis	3.05833	HD	2.77899	0.00930904
k__Bacteria.p__Firmicutes_A.c__Clostridia.o__Lachnospirales.f__Lachnospiraceae.g__Enterocloster.s__Enterocloster_citroniae	3.69123	AR	3.22736	0.0196407
k__Bacteria.p__Firmicutes.c__Bacilli.o__Lactobacillales.f__Enterococcaceae.g__Enterococcus_B.s__Enterococcus_B_faecium	3.70183	HD	3.48782	0.0112634
k__Bacteria.p__Proteobacteria.c__Gammaproteobacteria.o__Enterobacterales.f__Enterobacteriaceae.g__Kluyvera	3.7685	HD	3.47018	0.0380454
k__Bacteria.p__Proteobacteria.c__Gammaproteobacteria.o__Enterobacterales.f__Enterobacteriaceae.g__Enterobacter.s__Enterobacter_mori	2.39269	HD	2.0897	0.0125677
k__Bacteria.p__Firmicutes_C.c__Negativicutes	4.4664	HD	3.88835	0.0431706
k__Bacteria.p__Firmicutes_A.c__Clostridia.o__Clostridiales.f__Clostridiaceae.g__Clostridium_P	2.89187	HD	2.38979	0.00697205
k__Bacteria.p__Firmicutes_C.c__Negativicutes.o__Veillonellales.f__Veillonellaceae.g__Veillonella.s__Veillonella_sp003463825	2.66834	HD	2.16518	0.0380454
k__Bacteria.p__Firmicutes_C.c__Negativicutes.o__Selenomonadales.f__Selenomonadaceae.g__Megamonas.s__Megamonas_funiformis	3.77341	HD	3.4186	0.0446187
k__Bacteria.p__Firmicutes.c__Bacilli.o__Lactobacillales.f__Streptococcaceae.g__Lactococcus	3.2302	HD	2.99835	0.00185238
k__Bacteria.p__Firmicutes_C.c__Negativicutes.o__Veillonellales.f__Megasphaeraceae.g__Megasphaera.s__Megasphaera_sp000417505	3.2764	HD	2.95008	0.00529589
k__Bacteria.p__Firmicutes_A.c__Clostridia.o__Oscillospirales.f__Oscillospiraceae	4.64252	AR	4.07097	0.0335043
k__Bacteria.p__Firmicutes.c__Bacilli.o__Lactobacillales	4.61086	HD	4.26048	0.00511391
k__Bacteria.p__Proteobacteria.c__Gammaproteobacteria.o__Enterobacterales.f__Enterobacteriaceae.g__Escherichia.s__Escherichia_coli_D	3.63393	HD	3.20362	0.0488145
k__Bacteria.p__Bacteroidota.c__Bacteroidia.o__Bacteroidales.f__Tannerellaceae	4.31282	AR	3.72395	0.0431706
k__Bacteria.p__Firmicutes_A.c__Clostridia.o__Peptostreptococcales.f__Peptostreptococcaceae.g__Intestinibacter.s__Intestinibacter_bartlettii	3.683	HD	3.04091	0.0110684
k__Bacteria.p__Firmicutes_A.c__Clostridia.o__Lachnospirales.f__Lachnospiraceae.g__Eubacterium_I.s__Eubacterium_I_ramulus	3.88547	HD	3.4128	0.0405397
k__Bacteria.p__Proteobacteria.c__Gammaproteobacteria.o__Enterobacterales.f__Enterobacteriaceae.g__Escherichia	4.20052	HD	3.79747	0.0431706
k__Bacteria.p__Firmicutes.c__Bacilli.o__Lactobacillales.f__Enterococcaceae.g__Enterococcus	3.34032	HD	3.13089	0.0293457
